# Supplementary material for: Hypothesis, analysis and synthesis, it's all Greek to me
Source: eLife. 2019 Feb 20;8:e43514. doi: 10.7554/eLife.43514 (PMC6382348; doi:10.7554/eLife.43514)
Supplement: Supplementary file 2. [file elife-43514-supp2.txt]

The 172 words with rich meaning (that is, nouns [NN, NNS], adjectives [JJ, JJR] and verb forms [VBD, VBG, VBN, VBP, VBZ]) that appeared in at least one million PubMed records as of July 28, 2018.

was/VBD
were/VBD
is/VBZ
patients/NNS
are/VBP
be/VB
cells/NNS
study/VBP
have/VBP
been/VBN
treatment/NN
results/NNS
has/VBZ
cell/NN
using/VBG
group/NN
had/VBD
p/NN
used/VBN
activity/NN
increased/VBN
protein/NN
data/NNS
levels/NNS
other/NN
found/VBD
disease/NN
compared/VBN
significant/JJ
expression/NN
clinical/JJ
analysis/NN
effect/NN
associated/VBN
effects/NNS
showed/VBD
different/JJ
studies/NNS
high/JJ
control/VB
human/NN
years/NNS
observed/VBN
time/NN
cases/NNS
use/VBP
higher/JJR
blood/NN
gene/NN
groups/NNS
rate/VBP
such/JJ
age/NN
risk/NN
response/NN
present/JJ
cancer/NN
increase/VBP
well/JJ
system/NN
changes/NNS
normal/JJ
patient/JJ
first/JJ
model/NN
mean/NN
role/NN
acid/NN
factors/NNS
total/VBP
lt/NN
function/NN
method/NN
new/JJ
health/NN
number/VB
level/NN
did/VBD
therapy/NN
development/NN
performed/VBN
low/JJ
growth/NN
suggest/VB
important/JJ
mice/NNS
type/NN
days/NNS
dna/VBP
c/NN
rats/NNS
similar/JJ
lower/JJR
presence/NN
children/NNS
months/NNS
women/NNS
specific/JJ
proteins/NNS
potential/JJ
obtained/VBN
studied/VBN
tumor/NN
serum/NN
tissue/NN
reported/VBN
binding/NN
including/VBG
subjects/NNS
reduced/VBN
n/NN
factor/NN
concentrations/NNS
based/VBN
plasma/NN
findings/NNS
identified/VBN
receptor/NN
differences/NNS
care/VBP
treated/VBN
decreased/VBD
test/NN
measured/VBN
addition/NN
primary/JJ
early/JJ
concentration/NN
due/JJ
case/NN
h/NN
diagnosis/NN
following/VBG
genes/NNS
infection/NN
conditions/NNS
b/NN
show/NN
period/NN
related/VBN
induced/VBN
examined/VBD
evidence/NN
investigated/VBN
positive/JJ
developed/VBN
range/NN
demonstrated/VBN
determined/VBN
revealed/VBD
several/JJ
activation/NN
samples/NNS
liver/NN
surgery/NN
same/JJ
major/NN
values/NNS
greater/JJR
survival/NN
species/NN
shown/VBN
acute/JJ
determine/VB
brain/NN
population/NN
t/NN
complex/JJ
pressure/NN
bone/NN
vitro/NN
drug/NN 
