# Supplementary material for: Hypothesis, analysis and synthesis, it's all Greek to me
Source: eLife. 2019 Feb 20;8:e43514. doi: 10.7554/eLife.43514 (PMC6382348; doi:10.7554/eLife.43514)
Supplement: Supplementary file 4. [file elife-43514-supp4.txt]

A search string containing the 152 words with rich meaning (that is, nouns, adjectives and verb forms) and four or more characters that appeared in at least one million PubMed records as of July 28, 2018.

(were OR patients OR cells OR study OR have OR been OR treatment OR results OR cell OR using OR group OR used OR activity OR increased OR protein OR data OR levels OR other OR found OR disease OR compared OR significant OR expression OR clinical OR analysis OR effect OR associated OR effects OR showed OR different OR studies OR high OR control OR human OR years OR observed OR time OR cases OR higher OR blood OR gene OR groups OR rate OR such OR risk OR response OR present OR cancer OR increase OR well OR system OR changes OR normal OR patient OR first OR model OR mean OR role OR acid OR factors OR total OR function OR method OR health OR number OR level OR therapy OR development OR performed OR growth OR suggest OR important OR mice OR type OR days OR rats OR similar OR lower OR presence OR children OR months OR women OR specific OR proteins OR potential OR obtained OR studied OR tumor OR serum OR tissue OR reported OR binding OR including OR subjects OR reduced OR factor OR concentrations OR based OR plasma OR findings OR identified OR receptor OR differences OR care OR treated OR decreased OR test OR measured OR addition OR primary OR early OR concentration OR case OR diagnosis OR following OR genes OR infection OR conditions OR show OR period OR related OR induced OR examined OR evidence OR investigated OR positive OR developed OR range OR demonstrated OR determined OR revealed OR several OR activation OR samples OR liver OR surgery OR same OR major OR values OR greater OR survival OR species OR shown OR acute OR determine OR brain OR population OR complex OR pressure OR bone OR vitro OR drug)
